# Supplementary material for: Engineered human cytokine/antibody fusion proteins expand regulatory T cells and confer autoimmune disease protection
Source: Cell Rep. Author manuscript; Available in PMC 2022 Nov 3. (PMC9631798; doi:10.1016/j.celrep.2022.111478)
Supplement: 2 [file NIHMS1843698-supplement-2.xlsx]

## Sheet: Sheet1
	Table S6. Statistical Analysis
	Statistical test	Measurement	Comparison	Summary	Adjusted P Value	Figure
	One-way ANOVA (Tukey post hoc test)	Treg:CD8+ T	PBS vs. F5111 IC	****	<0.0001	4A
	One-way ANOVA (Tukey post hoc test)	Treg:CD8+ T	PBS vs. Y60A IC	****	<0.0001	4A
	One-way ANOVA (Tukey post hoc test)	Treg:CD8+ T	PBS vs. V103A IC	****	<0.0001	4A
	One-way ANOVA (Tukey post hoc test)	Treg:CD8+ T	PBS vs. Y33A IC	****	<0.0001	4A
	One-way ANOVA (Tukey post hoc test)	Treg:CD8+ T	PBS vs. Control IC	ns	0.2426	4A
	One-way ANOVA (Tukey post hoc test)	Treg:CD8+ T	PBS vs. F5111.2 IC	ns	0.6186	4A
	One-way ANOVA (Tukey post hoc test)	Treg:CD8+ T	F5111 IC vs. Y60A IC	****	<0.0001	4A
	One-way ANOVA (Tukey post hoc test)	Treg:CD8+ T	F5111 IC vs. V103A IC	****	<0.0001	4A
	One-way ANOVA (Tukey post hoc test)	Treg:CD8+ T	F5111 IC vs. Y33A IC	****	<0.0001	4A
	One-way ANOVA (Tukey post hoc test)	Treg:CD8+ T	F5111 IC vs. Control IC	****	<0.0001	4A
	One-way ANOVA (Tukey post hoc test)	Treg:CD8+ T	F5111 IC vs. F5111.2 IC	****	<0.0001	4A
	One-way ANOVA (Tukey post hoc test)	Treg:CD8+ T	Y60A IC vs. V103A IC	*	0.0434	4A
	One-way ANOVA (Tukey post hoc test)	Treg:CD8+ T	Y60A IC vs. Y33A IC	*	0.0189	4A
	One-way ANOVA (Tukey post hoc test)	Treg:CD8+ T	Y60A IC vs. Control IC	**	0.0016	4A
	One-way ANOVA (Tukey post hoc test)	Treg:CD8+ T	Y60A IC vs. F5111.2 IC	***	0.0003	4A
	One-way ANOVA (Tukey post hoc test)	Treg:CD8+ T	V103A IC vs. Y33A IC	ns	0.9998	4A
	One-way ANOVA (Tukey post hoc test)	Treg:CD8+ T	V103A IC vs. Control IC	****	<0.0001	4A
	One-way ANOVA (Tukey post hoc test)	Treg:CD8+ T	V103A IC vs. F5111.2 IC	****	<0.0001	4A
	One-way ANOVA (Tukey post hoc test)	Treg:CD8+ T	Y33A IC vs. Control IC	****	<0.0001	4A
	One-way ANOVA (Tukey post hoc test)	Treg:CD8+ T	Y33A IC vs. F5111.2 IC	****	<0.0001	4A
	One-way ANOVA (Tukey post hoc test)	Treg:CD8+ T	Control IC vs. F5111.2 IC	ns	0.9916	4A
	One-way ANOVA (Tukey post hoc test)	Treg:TConv	PBS vs. F5111 IC	****	<0.0001	4A
	One-way ANOVA (Tukey post hoc test)	Treg:TConv	PBS vs. Y60A IC	****	<0.0001	4A
	One-way ANOVA (Tukey post hoc test)	Treg:TConv	PBS vs. V103A IC	****	<0.0001	4A
	One-way ANOVA (Tukey post hoc test)	Treg:TConv	PBS vs. Y33A IC	****	<0.0001	4A
	One-way ANOVA (Tukey post hoc test)	Treg:TConv	PBS vs. Control IC	**	0.0023	4A
	One-way ANOVA (Tukey post hoc test)	Treg:TConv	PBS vs. F5111.2 IC	ns	0.9618	4A
	One-way ANOVA (Tukey post hoc test)	Treg:TConv	F5111 IC vs. Y60A IC	****	<0.0001	4A
	One-way ANOVA (Tukey post hoc test)	Treg:TConv	F5111 IC vs. V103A IC	****	<0.0001	4A
	One-way ANOVA (Tukey post hoc test)	Treg:TConv	F5111 IC vs. Y33A IC	****	<0.0001	4A
	One-way ANOVA (Tukey post hoc test)	Treg:TConv	F5111 IC vs. Control IC	****	<0.0001	4A
	One-way ANOVA (Tukey post hoc test)	Treg:TConv	F5111 IC vs. F5111.2 IC	****	<0.0001	4A
	One-way ANOVA (Tukey post hoc test)	Treg:TConv	Y60A IC vs. V103A IC	ns	0.0741	4A
	One-way ANOVA (Tukey post hoc test)	Treg:TConv	Y60A IC vs. Y33A IC	**	0.0052	4A
	One-way ANOVA (Tukey post hoc test)	Treg:TConv	Y60A IC vs. Control IC	ns	0.1887	4A
	One-way ANOVA (Tukey post hoc test)	Treg:TConv	Y60A IC vs. F5111.2 IC	****	<0.0001	4A
	One-way ANOVA (Tukey post hoc test)	Treg:TConv	V103A IC vs. Y33A IC	ns	0.9134	4A
	One-way ANOVA (Tukey post hoc test)	Treg:TConv	V103A IC vs. Control IC	***	0.0004	4A
	One-way ANOVA (Tukey post hoc test)	Treg:TConv	V103A IC vs. F5111.2 IC	****	<0.0001	4A
	One-way ANOVA (Tukey post hoc test)	Treg:TConv	Y33A IC vs. Control IC	****	<0.0001	4A
	One-way ANOVA (Tukey post hoc test)	Treg:TConv	Y33A IC vs. F5111.2 IC	****	<0.0001	4A
	One-way ANOVA (Tukey post hoc test)	Treg:TConv	Control IC vs. F5111.2 IC	*	0.0207	4A
	One-way ANOVA (Tukey post hoc test)	Treg:NK	PBS vs. F5111 IC	****	<0.0001	4A
	One-way ANOVA (Tukey post hoc test)	Treg:NK	PBS vs. Y60A IC	****	<0.0001	4A
	One-way ANOVA (Tukey post hoc test)	Treg:NK	PBS vs. V103A IC	****	<0.0001	4A
	One-way ANOVA (Tukey post hoc test)	Treg:NK	PBS vs. Y33A IC	****	<0.0001	4A
	One-way ANOVA (Tukey post hoc test)	Treg:NK	PBS vs. Control IC	ns	0.9482	4A
	One-way ANOVA (Tukey post hoc test)	Treg:NK	PBS vs. F5111.2 IC	ns	0.0839	4A
	One-way ANOVA (Tukey post hoc test)	Treg:NK	F5111 IC vs. Y60A IC	****	<0.0001	4A
	One-way ANOVA (Tukey post hoc test)	Treg:NK	F5111 IC vs. V103A IC	****	<0.0001	4A
	One-way ANOVA (Tukey post hoc test)	Treg:NK	F5111 IC vs. Y33A IC	****	<0.0001	4A
	One-way ANOVA (Tukey post hoc test)	Treg:NK	F5111 IC vs. Control IC	****	<0.0001	4A
	One-way ANOVA (Tukey post hoc test)	Treg:NK	F5111 IC vs. F5111.2 IC	****	<0.0001	4A
	One-way ANOVA (Tukey post hoc test)	Treg:NK	Y60A IC vs. V103A IC	ns	>0.9999	4A
	One-way ANOVA (Tukey post hoc test)	Treg:NK	Y60A IC vs. Y33A IC	ns	>0.9999	4A
	One-way ANOVA (Tukey post hoc test)	Treg:NK	Y60A IC vs. Control IC	****	<0.0001	4A
	One-way ANOVA (Tukey post hoc test)	Treg:NK	Y60A IC vs. F5111.2 IC	**	0.0013	4A
	One-way ANOVA (Tukey post hoc test)	Treg:NK	V103A IC vs. Y33A IC	ns	>0.9999	4A
	One-way ANOVA (Tukey post hoc test)	Treg:NK	V103A IC vs. Control IC	****	<0.0001	4A
	One-way ANOVA (Tukey post hoc test)	Treg:NK	V103A IC vs. F5111.2 IC	**	0.0031	4A
	One-way ANOVA (Tukey post hoc test)	Treg:NK	Y33A IC vs. Control IC	****	<0.0001	4A
	One-way ANOVA (Tukey post hoc test)	Treg:NK	Y33A IC vs. F5111.2 IC	**	0.0039	4A
	One-way ANOVA (Tukey post hoc test)	Treg:NK	Control IC vs. F5111.2 IC	**	0.0092	4A
	One-way ANOVA (Tukey post hoc test)	Treg Number	PBS vs. F5111 IC	****	<0.0001	5B
	One-way ANOVA (Tukey post hoc test)	Treg Number	PBS vs. hIL-2/F5111.2 Cx	****	<0.0001	5B
	One-way ANOVA (Tukey post hoc test)	Treg Number	PBS vs. Control IC	****	<0.0001	5B
	One-way ANOVA (Tukey post hoc test)	Treg Number	F5111 IC vs. hIL-2/F5111.2 Cx	ns	0.3358	5B
	One-way ANOVA (Tukey post hoc test)	Treg Number	F5111 IC vs. Control IC	****	<0.0001	5B
	One-way ANOVA (Tukey post hoc test)	Treg Number	hIL-2/F5111.2 Cx vs. Control IC	****	<0.0001	5B
	One-way ANOVA (Tukey post hoc test)	CD8+ T Number	PBS vs. F5111 IC	***	0.0003	5B
	One-way ANOVA (Tukey post hoc test)	CD8+ T Number	PBS vs. hIL-2/F5111.2 Cx	ns	0.8267	5B
	One-way ANOVA (Tukey post hoc test)	CD8+ T Number	PBS vs. Control IC	****	<0.0001	5B
	One-way ANOVA (Tukey post hoc test)	CD8+ T Number	F5111 IC vs. hIL-2/F5111.2 Cx	****	<0.0001	5B
	One-way ANOVA (Tukey post hoc test)	CD8+ T Number	F5111 IC vs. Control IC	****	<0.0001	5B
	One-way ANOVA (Tukey post hoc test)	CD8+ T Number	hIL-2/F5111.2 Cx vs. Control IC	****	<0.0001	5B
	One-way ANOVA (Tukey post hoc test)	TConv Number	PBS vs. F5111 IC	****	<0.0001	5B
	One-way ANOVA (Tukey post hoc test)	TConv Number	PBS vs. hIL-2/F5111.2 Cx	****	<0.0001	5B
	One-way ANOVA (Tukey post hoc test)	TConv Number	PBS vs. Control IC	**	0.0054	5B
	One-way ANOVA (Tukey post hoc test)	TConv Number	F5111 IC vs. hIL-2/F5111.2 Cx	*	0.0324	5B
	One-way ANOVA (Tukey post hoc test)	TConv Number	F5111 IC vs. Control IC	****	<0.0001	5B
	One-way ANOVA (Tukey post hoc test)	TConv Number	hIL-2/F5111.2 Cx vs. Control IC	**	0.003	5B
	One-way ANOVA (Tukey post hoc test)	NK Number	PBS vs. F5111 IC	ns	0.5992	5B
	One-way ANOVA (Tukey post hoc test)	NK Number	PBS vs. hIL-2/F5111.2 Cx	*	0.0106	5B
	One-way ANOVA (Tukey post hoc test)	NK Number	PBS vs. Control IC	****	<0.0001	5B
	One-way ANOVA (Tukey post hoc test)	NK Number	F5111 IC vs. hIL-2/F5111.2 Cx	ns	0.095	5B
	One-way ANOVA (Tukey post hoc test)	NK Number	F5111 IC vs. Control IC	****	<0.0001	5B
	One-way ANOVA (Tukey post hoc test)	NK Number	hIL-2/F5111.2 Cx vs. Control IC	****	<0.0001	5B
	One-way ANOVA (Tukey post hoc test)	Treg FOXP3 MFI	PBS vs. F5111 IC	****	<0.0001	5C
	One-way ANOVA (Tukey post hoc test)	Treg FOXP3 MFI	PBS vs. hIL-2/F5111.2 Cx	***	0.0001	5C
	One-way ANOVA (Tukey post hoc test)	Treg FOXP3 MFI	PBS vs. Control IC	*	0.046	5C
	One-way ANOVA (Tukey post hoc test)	Treg FOXP3 MFI	F5111 IC vs. hIL-2/F5111.2 Cx	**	0.0094	5C
	One-way ANOVA (Tukey post hoc test)	Treg FOXP3 MFI	F5111 IC vs. Control IC	****	<0.0001	5C
	One-way ANOVA (Tukey post hoc test)	Treg FOXP3 MFI	hIL-2/F5111.2 Cx vs. Control IC	*	0.0197	5C
	One-way ANOVA (Tukey post hoc test)	Treg IL-2Ra MFI	PBS vs. F5111 IC	****	<0.0001	5C
	One-way ANOVA (Tukey post hoc test)	Treg IL-2Ra MFI	PBS vs. hIL-2/F5111.2 Cx	****	<0.0001	5C
	One-way ANOVA (Tukey post hoc test)	Treg IL-2Ra MFI	PBS vs. Control IC	**	0.0062	5C
	One-way ANOVA (Tukey post hoc test)	Treg IL-2Ra MFI	F5111 IC vs. hIL-2/F5111.2 Cx	ns	0.1415	5C
	One-way ANOVA (Tukey post hoc test)	Treg IL-2Ra MFI	F5111 IC vs. Control IC	****	<0.0001	5C
	One-way ANOVA (Tukey post hoc test)	Treg IL-2Ra MFI	hIL-2/F5111.2 Cx vs. Control IC	****	<0.0001	5C
	One-way ANOVA (Tukey post hoc test)	CD8+ T IL-2Ra MFI	PBS vs. F5111 IC	****	<0.0001	5C
	One-way ANOVA (Tukey post hoc test)	CD8+ T IL-2Ra MFI	PBS vs. hIL-2/F5111.2 Cx	***	0.0003	5C
	One-way ANOVA (Tukey post hoc test)	CD8+ T IL-2Ra MFI	PBS vs. Control IC	ns	0.2575	5C
	One-way ANOVA (Tukey post hoc test)	CD8+ T IL-2Ra MFI	F5111 IC vs. hIL-2/F5111.2 Cx	**	0.0088	5C
	One-way ANOVA (Tukey post hoc test)	CD8+ T IL-2Ra MFI	F5111 IC vs. Control IC	****	<0.0001	5C
	One-way ANOVA (Tukey post hoc test)	CD8+ T IL-2Ra MFI	hIL-2/F5111.2 Cx vs. Control IC	**	0.0072	5C
	One-way ANOVA (Tukey post hoc test)	TConv IL-2Ra MFI	PBS vs. F5111 IC	***	0.0008	5C
	One-way ANOVA (Tukey post hoc test)	TConv IL-2Ra MFI	PBS vs. hIL-2/F5111.2 Cx	***	0.0007	5C
	One-way ANOVA (Tukey post hoc test)	TConv IL-2Ra MFI	PBS vs. Control IC	ns	0.1177	5C
	One-way ANOVA (Tukey post hoc test)	TConv IL-2Ra MFI	F5111 IC vs. hIL-2/F5111.2 Cx	ns	0.9999	5C
	One-way ANOVA (Tukey post hoc test)	TConv IL-2Ra MFI	F5111 IC vs. Control IC	ns	0.0512	5C
	One-way ANOVA (Tukey post hoc test)	TConv IL-2Ra MFI	hIL-2/F5111.2 Cx vs. Control IC	*	0.0456	5C
	One-way ANOVA (Tukey post hoc test)	Treg:CD8+ T	PBS vs. F5111 IC	****	<0.0001	5D
	One-way ANOVA (Tukey post hoc test)	Treg:CD8+ T	PBS vs. hIL-2/F5111.2 Cx	****	<0.0001	5D
	One-way ANOVA (Tukey post hoc test)	Treg:CD8+ T	PBS vs. Control IC	*	0.0378	5D
	One-way ANOVA (Tukey post hoc test)	Treg:CD8+ T	F5111 IC vs. hIL-2/F5111.2 Cx	****	<0.0001	5D
	One-way ANOVA (Tukey post hoc test)	Treg:CD8+ T	F5111 IC vs. Control IC	****	<0.0001	5D
	One-way ANOVA (Tukey post hoc test)	Treg:CD8+ T	hIL-2/F5111.2 Cx vs. Control IC	****	<0.0001	5D
	One-way ANOVA (Tukey post hoc test)	Treg:TConv	PBS vs. F5111 IC	****	<0.0001	5D
	One-way ANOVA (Tukey post hoc test)	Treg:TConv	PBS vs. hIL-2/F5111.2 Cx	****	<0.0001	5D
	One-way ANOVA (Tukey post hoc test)	Treg:TConv	PBS vs. Control IC	ns	0.1868	5D
	One-way ANOVA (Tukey post hoc test)	Treg:TConv	F5111 IC vs. hIL-2/F5111.2 Cx	**	0.0013	5D
	One-way ANOVA (Tukey post hoc test)	Treg:TConv	F5111 IC vs. Control IC	****	<0.0001	5D
	One-way ANOVA (Tukey post hoc test)	Treg:TConv	hIL-2/F5111.2 Cx vs. Control IC	****	<0.0001	5D
	One-way ANOVA (Tukey post hoc test)	Treg:NK	PBS vs. F5111 IC	****	<0.0001	5D
	One-way ANOVA (Tukey post hoc test)	Treg:NK	PBS vs. hIL-2/F5111.2 Cx	****	<0.0001	5D
	One-way ANOVA (Tukey post hoc test)	Treg:NK	PBS vs. Control IC	ns	0.9893	5D
	One-way ANOVA (Tukey post hoc test)	Treg:NK	F5111 IC vs. hIL-2/F5111.2 Cx	***	0.0003	5D
	One-way ANOVA (Tukey post hoc test)	Treg:NK	F5111 IC vs. Control IC	****	<0.0001	5D
	One-way ANOVA (Tukey post hoc test)	Treg:NK	hIL-2/F5111.2 Cx vs. Control IC	****	<0.0001	5D
	One-way ANOVA (Tukey post hoc test)	%Treg [CD4]	PBS vs. F5111 IC	****	<0.0001	5E
	One-way ANOVA (Tukey post hoc test)	%Treg [CD4]	PBS vs. hIL-2/F5111.2 Cx	****	<0.0001	5E
	One-way ANOVA (Tukey post hoc test)	%Treg [CD4]	PBS vs. Control IC	****	<0.0001	5E
	One-way ANOVA (Tukey post hoc test)	%Treg [CD4]	F5111 IC vs. hIL-2/F5111.2 Cx	**	0.003	5E
	One-way ANOVA (Tukey post hoc test)	%Treg [CD4]	F5111 IC vs. Control IC	****	<0.0001	5E
	One-way ANOVA (Tukey post hoc test)	%Treg [CD4]	hIL-2/F5111.2 Cx vs. Control IC	****	<0.0001	5E
	One-way ANOVA (Tukey post hoc test)	%Ki-67 [Treg]	PBS vs. F5111 IC	****	<0.0001	5F
	One-way ANOVA (Tukey post hoc test)	%Ki-67 [Treg]	PBS vs. hIL-2/F5111.2 Cx	****	<0.0001	5F
	One-way ANOVA (Tukey post hoc test)	%Ki-67 [Treg]	PBS vs. Control IC	****	<0.0001	5F
	One-way ANOVA (Tukey post hoc test)	%Ki-67 [Treg]	F5111 IC vs. hIL-2/F5111.2 Cx	****	<0.0001	5F
	One-way ANOVA (Tukey post hoc test)	%Ki-67 [Treg]	F5111 IC vs. Control IC	****	<0.0001	5F
	One-way ANOVA (Tukey post hoc test)	%Ki-67 [Treg]	hIL-2/F5111.2 Cx vs. Control IC	****	<0.0001	5F
	One-way ANOVA (Tukey post hoc test)	%Ki-67 [CD8+ T]	PBS vs. F5111 IC	****	<0.0001	5F
	One-way ANOVA (Tukey post hoc test)	%Ki-67 [CD8+ T]	PBS vs. hIL-2/F5111.2 Cx	****	<0.0001	5F
	One-way ANOVA (Tukey post hoc test)	%Ki-67 [CD8+ T]	PBS vs. Control IC	****	<0.0001	5F
	One-way ANOVA (Tukey post hoc test)	%Ki-67 [CD8+ T]	F5111 IC vs. hIL-2/F5111.2 Cx	****	<0.0001	5F
	One-way ANOVA (Tukey post hoc test)	%Ki-67 [CD8+ T]	F5111 IC vs. Control IC	****	<0.0001	5F
	One-way ANOVA (Tukey post hoc test)	%Ki-67 [CD8+ T]	hIL-2/F5111.2 Cx vs. Control IC	**	0.0073	5F
	One-way ANOVA (Tukey post hoc test)	%Ki-67 [TConv]	PBS vs. F5111 IC	*	0.013	5F
	One-way ANOVA (Tukey post hoc test)	%Ki-67 [TConv]	PBS vs. hIL-2/F5111.2 Cx	****	<0.0001	5F
	One-way ANOVA (Tukey post hoc test)	%Ki-67 [TConv]	PBS vs. Control IC	****	<0.0001	5F
	One-way ANOVA (Tukey post hoc test)	%Ki-67 [TConv]	F5111 IC vs. hIL-2/F5111.2 Cx	****	<0.0001	5F
	One-way ANOVA (Tukey post hoc test)	%Ki-67 [TConv]	F5111 IC vs. Control IC	****	<0.0001	5F
	One-way ANOVA (Tukey post hoc test)	%Ki-67 [TConv]	hIL-2/F5111.2 Cx vs. Control IC	ns	0.4734	5F
	One-way ANOVA (Tukey post hoc test)	%Ki-67 [NK]	PBS vs. F5111 IC	ns	0.9428	5F
	One-way ANOVA (Tukey post hoc test)	%Ki-67 [NK]	PBS vs. hIL-2/F5111.2 Cx	****	<0.0001	5F
	One-way ANOVA (Tukey post hoc test)	%Ki-67 [NK]	PBS vs. Control IC	****	<0.0001	5F
	One-way ANOVA (Tukey post hoc test)	%Ki-67 [NK]	F5111 IC vs. hIL-2/F5111.2 Cx	****	<0.0001	5F
	One-way ANOVA (Tukey post hoc test)	%Ki-67 [NK]	F5111 IC vs. Control IC	****	<0.0001	5F
	One-way ANOVA (Tukey post hoc test)	%Ki-67 [NK]	hIL-2/F5111.2 Cx vs. Control IC	***	0.0005	5F
	Student’s t test	Treg:TConv (1:16)	PBS + F5111 IC	*	0.0319	6E
	Student’s t test	Treg:TConv (1:8)	PBS + F5111 IC	ns	0.1723	6E
	Student’s t test	Treg:TConv (1:4)	PBS + F5111 IC	*	0.0212	6E
	Student’s t test	Treg:TConv (1:2)	PBS + F5111 IC	*	0.0468	6E
	Student’s t test	Treg:TConv (1:1)	PBS + F5111 IC	ns	0.1991	6E
	Student’s t test	Treg:TConv (2:1)	PBS + F5111 IC	ns	0.9257	6E
	One-way ANOVA (Tukey post hoc test)	cTreg Number	PBS vs. Control IC	ns	0.1129	6F
	One-way ANOVA (Tukey post hoc test)	cTreg Number	PBS vs. F5111 IC	**	0.0011	6F
	One-way ANOVA (Tukey post hoc test)	cTreg Number	Control IC vs. F5111 IC	****	<0.0001	6F
	One-way ANOVA (Tukey post hoc test)	eTreg Number	PBS vs. Control IC	ns	0.1154	6F
	One-way ANOVA (Tukey post hoc test)	eTreg Number	PBS vs. F5111 IC	ns	0.7387	6F
	One-way ANOVA (Tukey post hoc test)	eTreg Number	Control IC vs. F5111 IC	ns	0.358	6F
	One-way ANOVA (Tukey post hoc test)	% Initial Weight (D10)	PBS vs. Control IC	**	0.0023	6G
	One-way ANOVA (Tukey post hoc test)	% Initial Weight (D10)	PBS vs. F5111 IC	**	0.0019	6G
	One-way ANOVA (Tukey post hoc test)	% Initial Weight (D10)	PBS vs. Control	****	<0.0001	6G
	One-way ANOVA (Tukey post hoc test)	% Initial Weight (D10)	Control IC vs. F5111 IC	ns	0.9996	6G
	One-way ANOVA (Tukey post hoc test)	% Initial Weight (D10)	Control IC vs. Control	**	0.0031	6G
	One-way ANOVA (Tukey post hoc test)	% Initial Weight (D10)	F5111 IC vs. Control	**	0.0038	6G
	One-way ANOVA (Tukey post hoc test)	Parasite Burden (Liver)	PBS vs. Control IC	**	0.0029	6H
	One-way ANOVA (Tukey post hoc test)	Parasite Burden (Liver)	PBS vs. F5111 IC	**	0.0015	6H
	One-way ANOVA (Tukey post hoc test)	Parasite Burden (Liver)	Control IC vs. F5111 IC	ns	0.9132	6H
	One-way ANOVA (Tukey post hoc test)	Parasite Burden (Lungs)	PBS vs. Control IC	ns	0.9803	6H
	One-way ANOVA (Tukey post hoc test)	Parasite Burden (Lungs)	PBS vs. F5111 IC	ns	0.4249	6H
	One-way ANOVA (Tukey post hoc test)	Parasite Burden (Lungs)	Control IC vs. F5111 IC	ns	0.4908	6H
	One-way ANOVA (Tukey post hoc test)	Treg:T-bet+Tet+CD8+ T	PBS vs. Control IC	ns	0.2787	6I
	One-way ANOVA (Tukey post hoc test)	Treg:T-bet+Tet+CD8+ T	PBS vs. F5111 IC	*	0.0418	6I
	One-way ANOVA (Tukey post hoc test)	Treg:T-bet+Tet+CD8+ T	Control IC vs. F5111 IC	ns	0.4457	6I
	One-way ANOVA (Tukey post hoc test)	% Initial Weight (D15)	PBS + DSS vs. hIL-2/F5111.2 Cx + DSS	**	0.0013	7B, S6A
	One-way ANOVA (Tukey post hoc test)	% Initial Weight (D15)	PBS + DSS vs. F5111 IC + DSS	***	0.0007	7B, S6A
	One-way ANOVA (Tukey post hoc test)	% Initial Weight (D15)	PBS + DSS vs. Control IC + DSS	ns	0.9961	7B, S6A
	One-way ANOVA (Tukey post hoc test)	% Initial Weight (D15)	PBS + DSS vs. Control	****	<0.0001	7B, S6A
	One-way ANOVA (Tukey post hoc test)	% Initial Weight (D15)	hIL-2/F5111.2 Cx + DSS vs. F5111 IC + DSS	ns	0.9988	7B, S6A
	One-way ANOVA (Tukey post hoc test)	% Initial Weight (D15)	hIL-2/F5111.2 Cx + DSS vs. Control IC + DSS	***	0.0005	7B, S6A
	One-way ANOVA (Tukey post hoc test)	% Initial Weight (D15)	hIL-2/F5111.2 Cx + DSS vs. Control	***	0.0006	7B, S6A
	One-way ANOVA (Tukey post hoc test)	% Initial Weight (D15)	F5111 IC + DSS vs. Control IC + DSS	***	0.0003	7B, S6A
	One-way ANOVA (Tukey post hoc test)	% Initial Weight (D15)	F5111 IC + DSS vs. Control	**	0.0012	7B, S6A
	One-way ANOVA (Tukey post hoc test)	% Initial Weight (D15)	Control IC + DSS vs. Control	****	<0.0001	7B, S6A
	One-way ANOVA (Tukey post hoc test)	DAI (D15)	PBS + DSS vs. hIL-2/F5111.2 Cx + DSS	ns	0.1507	7C, S6B
	One-way ANOVA (Tukey post hoc test)	DAI (D15)	PBS + DSS vs. F5111 IC + DSS	ns	0.1507	7C, S6B
	One-way ANOVA (Tukey post hoc test)	DAI (D15)	PBS + DSS vs. Control IC + DSS	ns	0.9954	7C, S6B
	One-way ANOVA (Tukey post hoc test)	DAI (D15)	PBS + DSS vs. Control	****	<0.0001	7C, S6B
	One-way ANOVA (Tukey post hoc test)	DAI (D15)	hIL-2/F5111.2 Cx + DSS vs. F5111 IC + DSS	ns	>0.9999	7C, S6B
	One-way ANOVA (Tukey post hoc test)	DAI (D15)	hIL-2/F5111.2 Cx + DSS vs. Control IC + DSS	ns	0.2886	7C, S6B
	One-way ANOVA (Tukey post hoc test)	DAI (D15)	hIL-2/F5111.2 Cx + DSS vs. Control	****	<0.0001	7C, S6B
	One-way ANOVA (Tukey post hoc test)	DAI (D15)	F5111 IC + DSS vs. Control IC + DSS	ns	0.2886	7C, S6B
	One-way ANOVA (Tukey post hoc test)	DAI (D15)	F5111 IC + DSS vs. Control	****	<0.0001	7C, S6B
	One-way ANOVA (Tukey post hoc test)	DAI (D15)	Control IC + DSS vs. Control	****	<0.0001	7C, S6B
	One-way ANOVA (Tukey post hoc test)	Colon Length	PBS + DSS vs. hIL-2/F5111.2 Cx + DSS	ns	0.5874	7D
	One-way ANOVA (Tukey post hoc test)	Colon Length	PBS + DSS vs. F5111 IC + DSS	ns	0.2207	7D
	One-way ANOVA (Tukey post hoc test)	Colon Length	PBS + DSS vs. Control IC + DSS	ns	0.9999	7D
	One-way ANOVA (Tukey post hoc test)	Colon Length	PBS + DSS vs. Control	****	<0.0001	7D
	One-way ANOVA (Tukey post hoc test)	Colon Length	hIL-2/F5111.2 Cx + DSS vs. F5111 IC + DSS	ns	0.9532	7D
	One-way ANOVA (Tukey post hoc test)	Colon Length	hIL-2/F5111.2 Cx + DSS vs. Control IC + DSS	ns	0.7207	7D
	One-way ANOVA (Tukey post hoc test)	Colon Length	hIL-2/F5111.2 Cx + DSS vs. Control	***	0.0001	7D
	One-way ANOVA (Tukey post hoc test)	Colon Length	F5111 IC + DSS vs. Control IC + DSS	ns	0.331	7D
	One-way ANOVA (Tukey post hoc test)	Colon Length	F5111 IC + DSS vs. Control	***	0.0008	7D
	One-way ANOVA (Tukey post hoc test)	Colon Length	Control IC + DSS vs. Control	****	<0.0001	7D
	Log-rank (Mantel-Cox) test	% Diabetes-Free	anti-PD-1 vs. F5111 IC + anti-PD-1	**	0.0078	7H
	Log-rank (Mantel-Cox) test	% Diabetes-Free	anti-PD-1 vs. Control	****	<0.0001	7H
	Log-rank (Mantel-Cox) test	% Diabetes-Free	F5111 IC + anti-PD-1 vs. Control	*	0.0291	7H
	Log-rank (Mantel-Cox) test	% Diabetes-Free	F5111 IC + anti-PD-1 vs. Control IC + anti-PD-1	ns	0.2378	7H
	Log-rank (Mantel-Cox) test	% Diabetes-Free	Control IC + anti-PD-1 vs. Control	**	0.004	7H
	Log-rank (Mantel-Cox) test	% Diabetes-Free	Control IC + anti-PD-1 vs. PBS + anti-PD-1	ns	0.4378	7H
	One-way ANOVA (Tukey post hoc test)	Treg:CD8+ T	PBS vs. F5111.2 IC	ns	0.8826	S4F
	One-way ANOVA (Tukey post hoc test)	Treg:CD8+ T	PBS vs. F5111 IC	ns	0.8794	S4F
	One-way ANOVA (Tukey post hoc test)	Treg:CD8+ T	PBS vs. Y33A IC	*	0.0496	S4F
	One-way ANOVA (Tukey post hoc test)	Treg:CD8+ T	PBS vs. Y60A IC	ns	0.2203	S4F
	One-way ANOVA (Tukey post hoc test)	Treg:CD8+ T	F5111.2 IC vs. F5111 IC	ns	>0.9999	S4F
	One-way ANOVA (Tukey post hoc test)	Treg:CD8+ T	F5111.2 IC vs. Y33A IC	ns	0.2768	S4F
	One-way ANOVA (Tukey post hoc test)	Treg:CD8+ T	F5111.2 IC vs. Y60A IC	ns	0.7389	S4F
	One-way ANOVA (Tukey post hoc test)	Treg:CD8+ T	F5111 IC vs. Y33A IC	ns	0.3532	S4F
	One-way ANOVA (Tukey post hoc test)	Treg:CD8+ T	F5111 IC vs. Y60A IC	ns	0.8097	S4F
	One-way ANOVA (Tukey post hoc test)	Treg:CD8+ T	Y33A IC vs. Y60A IC	ns	0.8903	S4F
	One-way ANOVA (Tukey post hoc test)	Treg:TConv	PBS vs. F5111.2 IC	ns	0.9846	S4F
	One-way ANOVA (Tukey post hoc test)	Treg:TConv	PBS vs. F5111 IC	ns	0.6317	S4F
	One-way ANOVA (Tukey post hoc test)	Treg:TConv	PBS vs. Y33A IC	ns	0.1555	S4F
	One-way ANOVA (Tukey post hoc test)	Treg:TConv	PBS vs. Y60A IC	*	0.0384	S4F
	One-way ANOVA (Tukey post hoc test)	Treg:TConv	F5111.2 IC vs. F5111 IC	ns	0.8984	S4F
	One-way ANOVA (Tukey post hoc test)	Treg:TConv	F5111.2 IC vs. Y33A IC	ns	0.3746	S4F
	One-way ANOVA (Tukey post hoc test)	Treg:TConv	F5111.2 IC vs. Y60A IC	ns	0.1302	S4F
	One-way ANOVA (Tukey post hoc test)	Treg:TConv	F5111 IC vs. Y33A IC	ns	0.887	S4F
	One-way ANOVA (Tukey post hoc test)	Treg:TConv	F5111 IC vs. Y60A IC	ns	0.5871	S4F
	One-way ANOVA (Tukey post hoc test)	Treg:TConv	Y33A IC vs. Y60A IC	ns	0.985	S4F
	One-way ANOVA (Tukey post hoc test)	Treg:CD8+ T	PBS vs. F5111 IC	****	<0.0001	S5B
	One-way ANOVA (Tukey post hoc test)	Treg:CD8+ T	PBS vs. F5111 IC w/o N297A	****	<0.0001	S5B
	One-way ANOVA (Tukey post hoc test)	Treg:CD8+ T	PBS vs. Control IC	ns	0.2006	S5B
	One-way ANOVA (Tukey post hoc test)	Treg:CD8+ T	F5111 IC vs. F5111 IC w/o N297A	****	<0.0001	S5B
	One-way ANOVA (Tukey post hoc test)	Treg:CD8+ T	F5111 IC vs. Control IC	****	<0.0001	S5B
	One-way ANOVA (Tukey post hoc test)	Treg:CD8+ T	F5111 IC w/o N297A vs. Control IC	***	0.0002	S5B
	One-way ANOVA (Tukey post hoc test)	Treg:TConv	PBS vs. F5111 IC	****	<0.0001	S5B
	One-way ANOVA (Tukey post hoc test)	Treg:TConv	PBS vs. F5111 IC w/o N297A	**	0.008	S5B
	One-way ANOVA (Tukey post hoc test)	Treg:TConv	PBS vs. Control IC	ns	0.1738	S5B
	One-way ANOVA (Tukey post hoc test)	Treg:TConv	F5111 IC vs. F5111 IC w/o N297A	****	<0.0001	S5B
	One-way ANOVA (Tukey post hoc test)	Treg:TConv	F5111 IC vs. Control IC	****	<0.0001	S5B
	One-way ANOVA (Tukey post hoc test)	Treg:TConv	F5111 IC w/o N297A vs. Control IC	ns	0.3197	S5B
	One-way ANOVA (Tukey post hoc test)	Treg:NK	PBS vs. F5111 IC	****	<0.0001	S5B
	One-way ANOVA (Tukey post hoc test)	Treg:NK	PBS vs. F5111 IC w/o N297A	*	0.0278	S5B
	One-way ANOVA (Tukey post hoc test)	Treg:NK	PBS vs. Control IC	ns	0.9899	S5B
	One-way ANOVA (Tukey post hoc test)	Treg:NK	F5111 IC vs. F5111 IC w/o N297A	****	<0.0001	S5B
	One-way ANOVA (Tukey post hoc test)	Treg:NK	F5111 IC vs. Control IC	****	<0.0001	S5B
	One-way ANOVA (Tukey post hoc test)	Treg:NK	F5111 IC w/o N297A vs. Control IC	*	0.0164	S5B
	One-way ANOVA (Tukey post hoc test)	Treg Number	PBS vs. F5111 IC	****	<0.0001	S5B
	One-way ANOVA (Tukey post hoc test)	Treg Number	PBS vs. F5111 IC w/o N297A	****	<0.0001	S5B
	One-way ANOVA (Tukey post hoc test)	Treg Number	PBS vs. Control IC	****	<0.0001	S5B
	One-way ANOVA (Tukey post hoc test)	Treg Number	F5111 IC vs. F5111 IC w/o N297A	****	<0.0001	S5B
	One-way ANOVA (Tukey post hoc test)	Treg Number	F5111 IC vs. Control IC	****	<0.0001	S5B
	One-way ANOVA (Tukey post hoc test)	Treg Number	F5111 IC w/o N297A vs. Control IC	*	0.0262	S5B
	One-way ANOVA (Tukey post hoc test)	%Treg [CD4]	PBS vs. 1.5 μg IL-2 eq.	*	0.0124	S5D (left)
	One-way ANOVA (Tukey post hoc test)	%Treg [CD4]	PBS vs. 0.5 μg IL-2 eq.	ns	0.1149	S5D (left)
	One-way ANOVA (Tukey post hoc test)	%Treg [CD4]	PBS vs. 0.167 μg IL-2 eq.	ns	0.1643	S5D (left)
	One-way ANOVA (Tukey post hoc test)	%Treg [CD4]	1.5 μg IL-2 eq. vs. 0.5 μg IL-2 eq.	ns	0.1222	S5D (left)
	One-way ANOVA (Tukey post hoc test)	%Treg [CD4]	1.5 μg IL-2 eq. vs. 0.167 μg IL-2 eq.	ns	0.0866	S5D (left)
	One-way ANOVA (Tukey post hoc test)	%Treg [CD4]	0.5 μg IL-2 eq. vs. 0.167 μg IL-2 eq.	ns	0.9777	S5D (left)
	One-way ANOVA (Tukey post hoc test)	%Treg [CD4]	PBS vs. 1.5 μg IL-2 eq.	***	0.0003	S5D (right)
	One-way ANOVA (Tukey post hoc test)	%Treg [CD4]	PBS vs. 1.125 μg IL-2 eq.	***	0.0005	S5D (right)
	One-way ANOVA (Tukey post hoc test)	%Treg [CD4]	PBS vs. 0.75 μg IL-2 eq.	***	0.0008	S5D (right)
	One-way ANOVA (Tukey post hoc test)	%Treg [CD4]	1.5 μg IL-2 eq. vs. 1.125 μg IL-2 eq.	ns	0.4529	S5D (right)
	One-way ANOVA (Tukey post hoc test)	%Treg [CD4]	1.5 μg IL-2 eq. vs. 0.75 μg IL-2 eq.	ns	0.1263	S5D (right)
	One-way ANOVA (Tukey post hoc test)	%Treg [CD4]	1.125 μg IL-2 eq. vs. 0.75 μg IL-2 eq.	ns	0.5862	S5D (right)
	One-way ANOVA (Tukey post hoc test)	Treg Number	PBS vs. Control IC	ns	0.5663	S5F
	One-way ANOVA (Tukey post hoc test)	Treg Number	PBS vs. F5111 IC	*	0.0217	S5F
	One-way ANOVA (Tukey post hoc test)	Treg Number	PBS vs. Control	ns	0.8473	S5F
	One-way ANOVA (Tukey post hoc test)	Treg Number	Control IC vs. F5111 IC	ns	0.1911	S5F
	One-way ANOVA (Tukey post hoc test)	Treg Number	Control IC vs. Control	ns	0.9491	S5F
	One-way ANOVA (Tukey post hoc test)	Treg Number	F5111 IC vs. Control	ns	0.0759	S5F
	One-way ANOVA (Tukey post hoc test)	Treg:T-bet+Tet+TConv	PBS vs. Control IC	ns	0.954	S5G
	One-way ANOVA (Tukey post hoc test)	Treg:T-bet+Tet+TConv	PBS vs. F5111 IC	*	0.0305	S5G
	One-way ANOVA (Tukey post hoc test)	Treg:T-bet+Tet+TConv	Control IC vs. F5111 IC	*	0.0381	S5G
	One-way ANOVA (Tukey post hoc test)	CD11aHighKi-67+Treg Number	PBS vs. Control IC	ns	0.321	S5H
	One-way ANOVA (Tukey post hoc test)	CD11aHighKi-67+Treg Number	PBS vs. F5111 IC	ns	0.0526	S5H
	One-way ANOVA (Tukey post hoc test)	CD11aHighKi-67+Treg Number	PBS vs. Control	ns	0.9696	S5H
	One-way ANOVA (Tukey post hoc test)	CD11aHighKi-67+Treg Number	Control IC vs. F5111 IC	ns	0.67	S5H
	One-way ANOVA (Tukey post hoc test)	CD11aHighKi-67+Treg Number	Control IC vs. Control	ns	0.5102	S5H
	One-way ANOVA (Tukey post hoc test)	CD11aHighKi-67+Treg Number	F5111 IC vs. Control	ns	0.0909	S5H
	One-way ANOVA (Tukey post hoc test)	Treg IL-2Ra MFI	PBS vs. Control IC	*	0.0272	S5I
	One-way ANOVA (Tukey post hoc test)	Treg IL-2Ra MFI	PBS vs. F5111 IC	****	<0.0001	S5I
	One-way ANOVA (Tukey post hoc test)	Treg IL-2Ra MFI	PBS vs. Control	ns	0.8089	S5I
	One-way ANOVA (Tukey post hoc test)	Treg IL-2Ra MFI	Control IC vs. F5111 IC	**	0.0025	S5I
	One-way ANOVA (Tukey post hoc test)	Treg IL-2Ra MFI	Control IC vs. Control	**	0.0029	S5I
	One-way ANOVA (Tukey post hoc test)	Treg IL-2Ra MFI	F5111 IC vs. Control	****	<0.0001	S5I
	One-way ANOVA (Tukey post hoc test)	Histopathology Score	PBS + DSS vs. hIL-2/F5111.2 Cx + DSS	**	0.0096	S6C
	One-way ANOVA (Tukey post hoc test)	Histopathology Score	PBS + DSS vs. F5111 IC + DSS	ns	0.1352	S6C
	One-way ANOVA (Tukey post hoc test)	Histopathology Score	PBS + DSS vs. Control IC + DSS	ns	0.2493	S6C
	One-way ANOVA (Tukey post hoc test)	Histopathology Score	PBS + DSS vs. Control	****	<0.0001	S6C
	One-way ANOVA (Tukey post hoc test)	Histopathology Score	hIL-2/F5111.2 Cx + DSS vs. F5111 IC + DSS	ns	0.7344	S6C
	One-way ANOVA (Tukey post hoc test)	Histopathology Score	hIL-2/F5111.2 Cx + DSS vs. Control IC + DSS	ns	0.6293	S6C
	One-way ANOVA (Tukey post hoc test)	Histopathology Score	hIL-2/F5111.2 Cx + DSS vs. Control	**	0.0015	S6C
	One-way ANOVA (Tukey post hoc test)	Histopathology Score	F5111 IC + DSS vs. Control IC + DSS	ns	0.9993	S6C
	One-way ANOVA (Tukey post hoc test)	Histopathology Score	F5111 IC + DSS vs. Control	****	<0.0001	S6C
	One-way ANOVA (Tukey post hoc test)	Histopathology Score	Control IC + DSS vs. Control	****	<0.0001	S6C
	Log-rank (Mantel-Cox) test	% Diabetes-Free	anti-PD-1 vs. F5111 IC + anti-PD-1	*	0.0446	S6F
	Log-rank (Mantel-Cox) test	% Diabetes-Free	anti-PD-1 vs. Control	ns	0.1784	S6F
	Log-rank (Mantel-Cox) test	% Diabetes-Free	F5111 IC + anti-PD-1 vs. Control	ns	0.166	S6F
